# Supplementary material for: The human placental proteome is affected by maternal smoking
Source: Reprod Toxicol. 2016 Aug;63:22–31. doi: 10.1016/j.reprotox.2016.05.009 (PMC4991937; doi:10.1016/j.reprotox.2016.05.009)
Supplement: Transparency Document [file mmc2.zip]

Archive with 11 entries (11 files):
- coi_disclosure1.pdf
- coi_disclosure10.pdf
- coi_disclosure11.pdf
- coi_disclosure2.pdf
- coi_disclosure3.pdf
- coi_disclosure4.pdf
- coi_disclosure5.pdf
- coi_disclosure6.pdf
- coi_disclosure7.pdf
- coi_disclosure8.pdf
- coi_disclosure9.pdf
